# Supplementary material for: Transcriptomic Responses of Two Ecologically Divergent Populations of Japanese Mantis Shrimp (Oratosquilla oratoria) under Thermal Stress
Source: Animals (Basel). 2019 Jun 30;9(7):399. doi: 10.3390/ani9070399 (PMC6680513; doi:10.3390/ani9070399)
Supplement: Supplementary file 1 [file animals-09-00399-s001.zip]

Archive with 2 entries (2 files):
- Additional file 2.zip
- Additional file 1.zip
